# Supplementary material for: Bentonite as a Functional Material Enhancing Phytostabilization of Post-Industrial Contaminated Soils with Heavy Metals
Source: Materials (Basel). 2022 Nov 23;15(23):8331. doi: 10.3390/ma15238331 (PMC9735557; doi:10.3390/ma15238331)
Supplement: Supplementary file 1 [file materials-15-08331-s001.zip]

Archive with 1 entries (1 files):
- materials-2022074-supplementary.pdf
